# Supplementary material for: DRD4 48 bp multiallelic variants as age-population-specific biomarkers in attention-deficit/hyperactivity disorder
Source: Transl Psychiatry. 2020 Feb 19;10:70. doi: 10.1038/s41398-020-0755-4 (PMC7031506; doi:10.1038/s41398-020-0755-4)
Supplement: Supplementary file 12 — Supplementary Table S1 [file 41398_2020_755_MOESM12_ESM.xls]

## Sheet: 2 allele
	cc					tdt					cc-tdt
allele	2					2					2
population	all	Asian	European-Caucasian	Middle-Eastern	South-American	all	Asian	European-Caucasian	Middle-Eastern	South-American	all	Asian	European-Caucasian	Middle-Eastern	South-American
Current outcome measure	OR	OR	OR	OR	OR	OR	OR	OR			OR	OR	OR	OR	OR
Current weighting method	MH	MH	MH	MH	MH	MH	MH	MH			MH	MH	MH	MH	MH
Current model	Fixed effect	Fixed effect	Fixed effect	Fixed effect	Fixed effect	Fixed effect	Fixed effect	Fixed effect			Fixed effect	Fixed effect	Fixed effect	Fixed effect	Fixed effect
Original meta-analysis outcome	1.0648	1.003	1.0467	1.6594	1.0731	0.9319	1.0076	0.8713			1.0191	1.0046	0.9703	1.5854	1.0881
95% CI lower limit	0.9594	0.8399	0.8897	1.0773	0.841	0.8028	0.7918	0.7175			0.9356	0.8709	0.8564	1.0586	0.8553
95% CI upper limit	1.1819	1.1977	1.2315	2.556	1.3693	1.0819	1.2822	1.058			1.1101	1.1589	1.0992	2.3743	1.3843
Effect assessment
Rank correlation tau-b (continuity corrected)	0.1286	-0.0444	0.1719	0.7	0.1667	0.1105	-0.1333	0.0758			0.1384	-0.0417	0.1538	0.8	0.3
Ties	2.86356	0	1.63966	0	0	-0.101518	0	0.00134344			2.25848	0.158648	0.00832562	0	0
P-Q (se)	73 (67,4562)	-3 (11,1803)	19 (20,2073)	8 (4,0825)	2 (2,9439)	22 (30,8221)	-3 (5,3229)	6 (14,5831)			199 (134,041)	-6 (22,2111)	55 (47,9687)	13 (5,3229)	4 (4,0825)
z	1.0699	-0.1789	0.893	1.7146	0.3397	0.6814	-0.3757	0.3429			1.4779	-0.2251	1.1257	2.2544	0.7348
p-value (two-tailed)	0.2847	0.858	0.3719	0.0864	0.7341	0.4956	0.7071	0.7317			0.1394	0.8219	0.2603	0.0242	0.4624
Regression method	Egger	Egger	Egger	Egger	Egger	Egger	Egger	Egger			Egger	Egger	Egger	Egger	Egger
Regressor weighting	None	None	None	None	None	None	None	None			None	None	None	None	None
Intercept	0.8385	0.008	1.3131	4.0211	0.5768	0.684	0.3557	0.7281			0.7395	0.1116	0.9595	4.0022	0.7256
95% CI lower limit	-0.3926	-3.8936	-1.0467	0.1993	-6.6786	-0.5964	-3.9385	-1.2958			-0.1541	-2.3686	-0.5246	0.9327	-2.789
95% CI upper limit	2.0697	3.9095	3.673	7.8429	7.8322	1.9645	4.65	2.7519			1.633	2.5919	2.4435	7.0718	4.2402
p-value (two-tailed)	0.1749	0.9964	0.2508	0.0441	0.7649	0.2764	0.8294	0.4414			0.1028	0.9245	0.195	0.0224	0.5581
Sensitivity analysis
Fail-safe N	0	0	0	0	0	0	0	0			0	0	0	0	0
Tolerance level	180	60	85	35	30	110	40	70			280	90	145	40	35
Trim-and-fill method (automatic)	L0	L0	L0	L0	L0	L0	L0	L0			L0	L0	L0	L0	L0
Number of imputed studies	3	0	2	2	2	1	0	0			5	0	3	0	2
Resulting meta-analysis outcome	1.0625	1.003	1.0238	1.6453	0.9827	0.9255	1.0076	0.8713			1.0086	1.0046	0.9491	1.6072	1.0041
95% CI lower limit	0.959	0.8399	0.8746	1.116	0.7909	0.7984	0.7918	0.7175			0.9277	0.8709	0.841	1.0732	0.8082
95% CI upper limit	1.1772	1.1977	1.1985	2.4258	1.2209	1.0728	1.2822	1.058			1.0964	1.1589	1.0711	2.407	1.2476

## Sheet: 4 allele
	cc					tdt					cc-tdt
allele	4					4					4
population	all	Asian	European-Caucasian	Middle-Eastern	South-American	all	Asian	European-Caucasian	Middle-Eastern	South-American	all	Asian	European-Caucasian	Middle-Eastern	South-American
Current outcome measure	OR	OR	OR	OR	OR	OR	OR	OR			OR	OR	OR	OR	OR
Current weighting method	MH	MH	MH	MH	MH	MH	MH	MH			MH	MH	MH	MH	MH
Current model	Fixed effect	Fixed effect	Fixed effect	Fixed effect	Fixed effect	Fixed effect	Fixed effect	Fixed effect			Fixed effect	Fixed effect	Fixed effect	Fixed effect	Fixed effect
Original meta-analysis outcome	0.8866	0.9711	0.7999	1.4808	0.8677	1.0877	1.5678	0.9264			0.9389	1.1665	0.8425	1.4582	0.8705
95% CI lower limit	0.8296	0.8296	0.7266	1.159	0.7631	0.9775	1.2835	0.8129			0.8874	1.0314	0.7797	1.1576	0.7668
95% CI upper limit	0.9476	1.1367	0.8807	1.8918	0.9865	1.2102	1.915	1.0556			0.9935	1.3192	0.9104	1.8369	0.9883
Effect assessment
Rank correlation tau-b (continuity corrected)	-0.0258	0	-0.0397	-0.1333	-0.2667	0.1059	0.381	-0.2274			0.0327	0.2159	-0.1105	-0.1905	-0.2857
Ties	-5.26036	0	4.59731	0	0	-6.26201	0	1.13789			0.239502	9.16399	5.87634	0	0
P-Q (se)	-18 (76,4591)	-1 (11,1803)	-5 (20,2073)	-3 (5,3229)	-5 (5,3229)	22 (33,116)	9 (6,6583)	-16 (14,5831)			55 (149,076)	26 (24,2762)	-39 (47,9687)	-5 (6,6583)	-7 (6,6583)
z	-0.2251	0	-0.2062	-0.3757	-0.7515	0.6715	1.2015	-1.0292			0.3622	1.2095	-0.8089	-0.6008	-0.9011
p-value (two-tailed)	0.8219	1	0.8366	0.7071	0.4524	0.5019	0.2296	0.3034			0.7172	0.2265	0.4186	0.548	0.3675
Regression method	Egger	Egger	Egger	Egger	Egger	Egger	Egger	Egger			Egger	Egger	Egger	Egger	Egger
Regressor weighting	None	None	None	None	None	None	None	None			None	None	None	None	None
Intercept	-0.1315	-0.0936	-0.962	-1.935	-1.0127	1.2546	6.2698	-2.1893			0.4498	2.6765	-1.0091	-1.9386	-0.6896
95% CI lower limit	-1.5686	-3.4883	-4.0258	-9.4502	-4.1224	-2.2034	-4.8805	-5.399			-0.8755	-1.5381	-3.0337	-8.0893	-3.0791
95% CI upper limit	1.3055	3.3011	2.1019	5.5802	2.097	4.7127	17.4201	1.0204			1.7751	6.8911	1.0155	4.2121	1.6998
p-value (two-tailed)	0.8537	0.9509	0.5095	0.5142	0.417	0.4569	0.208	0.1595			0.4994	0.1959	0.3145	0.4546	0.4915
Sensitivity analysis
Fail-safe N	83	0	71	0	4	0	36	0			0	18	122	0	3
Tolerance level	195	60	85	40	40	115	45	70			300	95	145	45	45
Trim-and-fill method (automatic)	L0	L0	L0	L0	L0	L0	L0	L0			L0	L0	L0	L0	L0
Number of imputed studies	0	0	4	0	1	0	0	3			0	0	5	0	0
Resulting meta-analysis outcome	0.8869	0.9711	0.9236	1.4849	0.8926	1.0877	1.5678	1.106			0.9391	1.1665	0.9615	1.4619	0.8705
95% CI lower limit	0.8298	0.8296	0.8476	1.1623	0.7862	0.9775	1.2835	0.9775			0.8875	1.0314	0.8941	1.1605	0.7668
95% CI upper limit	0.9479	1.1367	1.0064	1.8971	1.0135	1.2102	1.915	1.2514			0.9936	1.3192	1.0339	1.8416	0.9883

## Sheet: 7 allele
	cc						tdt					cc-tdt
allele	7			without Sonuga-Barke			7					7	without Sonuga-Barke and Altink			without Sonuga-Barke	without Sonuga-Barke and Altink
population	all	Asian	European-Caucasian	European-Caucasian	Middle-Eastern	South-American	all	Asian	European-Caucasian	Middle-Eastern	South-American	all	all	Asian	European-Caucasian	European-Caucasian	European-Caucasian	Middle-Eastern	South-American
Current outcome measure	OR	OR	OR	OR	OR	OR	OR	OR	OR	OR	OR	OR	OR	OR	OR	OR	OR	OR	OR
Current weighting method	MH	MH	MH	MH	MH	MH	MH	MH	MH	MH	MH	MH	MH	MH	MH	MH	MH	MH	MH
Current model	Fixed effect	Fixed effect	Fixed effect	Fixed effect	Fixed effect	Fixed effect	Fixed effect	Fixed effect	Fixed effect	Fixed effect	Fixed effect	Fixed effect	Fixed effect	Fixed effect	Fixed effect	Fixed effect	Fixed effect	Fixed effect	Fixed effect
Original meta-analysis outcome	1.0821	0.8361	1.1118	1.2185	0.5834	1.1383	1.3581	1.3881	1.3925	1.294	1.0213	1.1477	1.2413	0.9507	1.1864	1.2754	1.3284	0.7015	1.1235
95% CI lower limit	1.0157	0.3955	1.0341	1.1225	0.4322	0.9825	1.2197	0.3816	1.2419	0.7457	0.6832	1.0869	1.1695	0.499	1.116	1.1933	1.2402	0.5401	0.9784
95% CI upper limit	1.1529	1.7674	1.1955	1.3226	0.7875	1.3188	1.5123	5.0487	1.5614	2.2456	1.5267	1.212	1.3175	1.8112	1.2612	1.3632	1.4229	0.9111	1.2902
Effect assessment
Rank correlation tau-b (continuity corrected)	-0.0631	0.0357	0.083	0.0322	-0.5333	0.381	0.1246	-0.6667	0.2272	0	0	-0.0355	-0.0364	-0.0727	0.1167	0.1162	0.1086	-0.1071	0.1778
Ties	3.93457	0	-6.26927	-8.49364	0	0	-6.60937	0	-3.07073	0	0	15.7707	5.66546	0.960504	2.66177	-2.74336	-3.83245	0	0
P-Q (se)	-69 (109,0459)	2 (8,0829)	27 (45,3689)	10 (42,8174)	-9 (5,3229)	9 (6,6583)	50 (53,3104)	-3 (1,9149)	48 (33,116)	1 (1)	-1 (1,9149)	-100 (222,9723)	-99 (214,2825)	-5 (12,8452)	127 (109,0459)	121 (105,6172)	108 (102,2252)	-4 (8,0829)	9 (11,1803)
z	-0.6253	0.1237	0.5943	0.2259	-1.5029	1.2015	0.949	-1.0445	1.4409	0	0	-0.4534	-0.4585	-0.3113	1.1567	1.139	1.0516	-0.3712	0.7155
p-value (two-tailed)	0.5318	0.9015	0.5523	0.8213	0.1329	0.2296	0.3426	0.2963	0.1496	1	1	0.6503	0.6466	0.7555	0.2474	0.2547	0.293	0.7105	0.4743
Regression method	Egger	Egger	Egger	Egger	Egger	Egger	Egger	Egger	Egger	Egger	Egger	Egger	Egger	Egger	Egger	Egger	Egger	Egger	Egger
Regressor weighting	None	None	None	None	None	None	None	None	None	None	None	None	None	None	None	None	None	None	None
Intercept	0.4129	0.2193	2.0907	1.3185	-1.5432	1.6096	0.3606	-2.0812	1.2773	15.1734	0.3252	0.5853	0.0716	-0.0582	1.9733	1.3916	0.9999	-0.9596	0.9582
95% CI lower limit	-0.5063	-1.662	0.3912	-0.7372	-3.4195	-1.22	-0.6557	-10.5888	-0.2245	#NUM!	-30.9476	-0.0813	-0.5903	-1.5534	0.932	0.1844	-0.1507	-4.1858	-0.9453
95% CI upper limit	1.3321	2.1007	3.7902	3.3741	0.3331	4.4392	1.3769	6.4265	2.7792	#NUM!	31.598	1.2519	0.7336	1.437	3.0146	2.5989	2.1505	2.2665	2.8617
p-value (two-tailed)	0.3705	0.7851	0.018	0.1976	0.0845	0.2035	0.4729	0.1982	0.0911	#DIV/0!	0.9164	0.0844	0.8298	0.9318	0.0004	0.0249	0.0868	0.4941	0.2792
Sensitivity analysis
Fail-safe N	68	0	125	162	14	5	186	0	168	0	0	567	720	0	630	706	785	6	2
Tolerance level	245	50	140	135	40	45	155	25	115	20	25	390	380	65	245	240	235	50	60
Trim-and-fill method (automatic)	L0	L0	L0	L0	L0	L0	L0	L0	L0	L0	L0	L0	L0	L0	L0	L0	L0	L0	L0
Number of imputed studies	0	0	10	5	0	3	0	1	2	0	0	0	1	0	18	7	5	2	3
Resulting meta-analysis outcome	1.0827	0.9103	1.0106	1.1567	0.5832	1.0583	1.3578	2.8853	1.381	1.294	1.0213	1.1481	1.387	1.0007	1.0745	1.2481	1.3127	1.4875	1.0546
95% CI lower limit	1.0162	0.4306	0.9472	1.0715	0.4321	0.9266	1.2194	0.8903	1.2333	0.7457	0.6832	1.0872	1.3069	0.5253	1.0176	1.1701	1.2269	1.1669	0.9295
95% CI upper limit	1.1535	1.9242	1.0782	1.2487	0.7873	1.2088	1.512	9.3507	1.5464	2.2456	1.5267	1.2124	1.472	1.9065	1.1345	1.3314	1.4044	1.8963	1.1967

## Sheet: long allele
	cc					tdt					cc-tdt
allele	long					long					long
population	all	Asian	European-Caucasian	Middle-Eastern	South-American	all	Asian	European-Caucasian	Middle-Eastern	South-American	all	Asian	European-Caucasian	Middle-Eastern	South-American
Current outcome measure	OR	OR	OR	OR	OR	OR	OR	OR	OR		OR	OR	OR	OR	OR
Current weighting method	MH	MH	MH	MH	MH	MH	MH	MH	MH		MH	MH	MH	MH	MH
Current model	Fixed effect	Fixed effect	Fixed effect	Fixed effect	Fixed effect	Fixed effect	Fixed effect	Fixed effect	Fixed effect		Fixed effect	Fixed effect	Fixed effect	Fixed effect	Fixed effect
Original meta-analysis outcome	1.1718	1.1299	1.4006	0.6844	1.1087	1.1762	1.7003	1.2626	0.5377		1.1703	1.2799	1.3498	0.6263	1.113
95% CI lower limit	1.081	0.7663	1.2557	0.5522	0.9446	1.0287	0.9415	1.089	0.3509		1.0919	0.9255	1.2363	0.5144	0.9503
95% CI upper limit	1.2702	1.6659	1.5622	0.8482	1.3014	1.3449	3.0704	1.4639	0.8239		1.2542	1.7701	1.4738	0.7626	1.3035
Effect assessment
Rank correlation tau-b (continuity corrected)	-0.1638	-0.2574	-0.0257	-0.6667	0	0.0832	0.3	0.138	0		-0.0708	-0.1417	0.0776	-0.0357	0.3
Ties	-0.944608	-1.13741	-3.14004	0	0	-5.68108	0	-1.3347	0		1.10674	0.0118611	-3.55297	0	0
P-Q (se)	-110 (76,4591)	-15 (12,8452)	-4 (22,2111)	-11 (5,3229)	0 (2,9439)	16 (30,8221)	4 (4,0825)	10 (14,5831)	1 (1)		-114 (145,2676)	-18 (22,2111)	30 (50,6162)	-2 (8,0829)	4 (4,0825)
z	-1.4266	-1.1021	-0.1389	-1.8787	0	0.513	0.7348	0.6246	0		-0.7779	-0.7654	0.5792	-0.1237	0.7348
p-value (two-tailed)	0.1537	0.2704	0.8895	0.0603	1	0.608	0.4624	0.5323	1		0.4366	0.4441	0.5625	0.9015	0.4624
Regression method	Egger	Egger	Egger	Egger	Egger	Egger	Egger	Egger	Egger		Egger	Egger	Egger	Egger	Egger
Regressor weighting	None	None	None	None	None	None	None	None	None		None	None	None	None	None
Intercept	-0.4793	-0.9798	0.4811	-1.6678	0.7007	0.7001	-0.662	1.6535	10.8723		-0.1785	-0.8599	0.7579	-1.0833	0.5753
95% CI lower limit	-1.5393	-2.2475	-2.7348	-5.7723	-7.4413	-1.0554	-7.4822	-1.1021	#NUM!		-1.0312	-2.0879	-1.1924	-4.3716	-3.1534
95% CI upper limit	0.5807	0.2878	3.697	2.4366	8.8428	2.4555	6.1582	4.4091	#NUM!		0.6742	0.368	2.7082	2.205	4.3039
p-value (two-tailed)	0.3649	0.1143	0.753	0.3223	0.7467	0.4131	0.7776	0.2109	#DIV/0!		0.6764	0.1553	0.4316	0.4509	0.6571
Sensitivity analysis
Fail-safe N	38	0	137	16	0	15	0	24	1		147	0	306	37	0
Tolerance level	195	65	90	40	30	110	35	70	20		295	90	150	50	35
Trim-and-fill method (automatic)	L0	L0	L0	L0	L0	L0	L0	L0	L0		L0	L0	L0	L0	L0
Number of imputed studies	3	3	1	2	0	1	0	1	0		2	4	1	1	0
Resulting meta-analysis outcome	1.4499	2.7207	1.3912	1.1655	1.1087	1.1739	1.7003	1.2539	0.5377		1.3651	2.8699	1.3439	0.8938	1.113
95% CI lower limit	1.3379	1.8971	1.2486	0.9494	0.9446	1.0272	0.9415	1.083	0.3509		1.2739	2.1181	1.2315	0.7351	0.9503
95% CI upper limit	1.5713	3.9018	1.5501	1.4306	1.3014	1.3415	3.0704	1.4517	0.8239		1.4628	3.8887	1.4666	1.0868	1.3035
