# Supplementary material for: DRD4 48 bp multiallelic variants as age-population-specific biomarkers in attention-deficit/hyperactivity disorder
Source: Transl Psychiatry. 2020 Feb 19;10:70. doi: 10.1038/s41398-020-0755-4 (PMC7031506; doi:10.1038/s41398-020-0755-4)
Supplement: Supplementary file 13 — Supplementary Table S2 [file 41398_2020_755_MOESM13_ESM.xls]

## Sheet: NOS DRD4 ADHD CC&TDT
NEWCASTLE - OTTAWA QUALITY ASSESSMENT SCALE CASE CONTROL STUDIES
Note: A study can be awarded a maximum of one star for each numbered item within the Selection and Exposure categories. A maximum of two stars can be given for Comparability.
														1) Is the case definition adequate?			2) Representativeness of the cases		3) Selection of Controls			4) Definition of Controls		1) Comparability of cases and controls on the basis of the design or analysis		1) Ascertainment of exposure					2) Same method of ascertainment for cases and controls		3) Non-Response rate			Stars
Authors	(Case-Control; TDT)	years	Populations	Ethnic grouping	Caucasian	Hispanic	African-american	Asian	others	ADHD	Controls	Families		a) yes, with independent validation	b) yes, e.g. record linkage or based on self reports	c) no description	a) consecutive or obviously representative series of cases	b) potential for selection biases or not stated	a) community controls	b) hospital controls	c) no description	a) no history of disease (endpoint)	b) no description of source	a) study controls for ________  (Select the most important factor.)	b) study controls for any additional factor (This criteria could be modified to indicate specific control for a second important factor.)	a) secure record (eg surgical records)	b) structured interview where blind to case/control status	c) interview not blinded to case/control status	d) written self report or medical record only	e) no description	a) yes	b) no	a) same rate for both groups	b) non respondents described	c) rate different and no designation
Qian Q	cc-tdt	2004	China	Asian				Chinese		307	165	160	neg/neg	a*			a*		a*				x				b*					x			x	4
Leung PW	cc	2005	China	Asian				Chinese		32	247		pos	a*			a*				x		x				b*					x			x	3
Cheuk DKL	cc-tdt	2006	China	Asian				Chinese		64	64	64	trend/neg	a*			a*			x		a*					b*					x			x	4
Leung PW	tdt	2017	China	Asian				Chinese				33	pos	a*			a*		a*			a*					b*				a*				x	6
Bhaduri N	cc-tdt	2006	India	Asian				Indian		50	50		neg	a*			a*				x	a*					b*				a*				x	5
Das M	cc-tdt	2011	India	Asian					Indo-caucasoid	126	96	123	neg/neg	a*			a*		a*			a*						x			a*				x	5
Maitra S	cc	2014	India	Asian					Indo-caucasoid	160	120		neg	a*			a*		a*			a*					b*				a*				x	6
Stanley A	cc	2017	India	Asian				Indian		44	44		neg			x	a*			x		a*								x		x			x	2
Kim YS	tdt	2005	Korea	Asian				Korean				126	neg	a*			a*		a*			a*					b*				a*				x	6
Cho SO	cc-tdt	2007	Korea	Asian				Korean		116	133		neg/neg																							n.e.
Ji SH	cc	2012	Korea	Asian				Korean		114	84		neg	a*			a*		a*			a*					b*					x			x	5
Kim H	cc	2017	Korea	Asian				Korean		255	98		neg	a*			a*				x	a*					b*				a*				x	5
Kim JI	cc	2017	Korea	Asian				Korean		67	44		neg	a*			a*		a*			a*					b*					x			x	5
Hong JH	cc	2018	Korea	Asian				Korean		150	322		pos	a*			a*		a*			a*					b*				a*				x	6
Brookes KJ	tdt	2005	Taiwan	Asian				Taiwanese				198	neg	a*			a*		a*			a*					b*				a*				x	6
LaHoste	cc	1996	Canada	European-Caucasian	0.85	0.125	0.025			39	39		pos	a*			a*		a*				x				b*					x			x	4
Perkovic MN	cc	2014	Croatia	European-Caucasian	Caucasian					102	128		pos	a*			a*		a*				x						x			x			x	3
Bakker SC	tdt	2005	Dutch	European-Caucasian	Caucasian							236	neg			x	a*		a*				x							x		x			x	2
Altink ME	cc	2012	Dutch (IMAGE)	European-Caucasian	Caucasian					350	195		neg	a*			a*		a*			a*					b*				a*				x	6
El-Faddagh M	cc	2004	Germany	European-Caucasian	Caucasian					24	102		pos	a*			a*		a*			a*					b*				a*				x	6
Becker K	cc	2010	Germany	European-Caucasian	Caucasian					63	237		neg	a*			a*		a*			a*					b*				a*				x	6
Niederhofer H	tdt	2008	Germany, Austria	European-Caucasian	Caucasian							36	neg	a*			a*		a*				x				b*					x			x	4
Albrecht B	cc	2014	Germany, Switzerland	European-Caucasian	Caucasian					94	31		neg	a*			a*				x		x				b*					x			x	3
Kereszturi E	cc	2008	Hungary	European-Caucasian	Caucasian					173	284		neg	a*			a*		a*			a*					b*					x			x	5
Sonuga-Barke EJS	cc	2008	IMAGE	European-Caucasian	Caucasian					702	694		neg	a*			a*		a*			a*					b*				a*				x	6
Hawi Z	cc-tdt	2000	Ireland	European-Caucasian	Caucasian					99	88	78	neg/neg	a*			a*		a*			a*					b*				a*				x	6
Kirley A	tdt	2002	Ireland	European-Caucasian	Caucasian							118	neg	a*			a*		a*			a*					b*				a*				x	6
Lowe N	tdt	2004	Ireland	European-Caucasian	Caucasian							178	neg	a*			a*		a*			a*					b*				a*				x	6
Johnson KA	cc	2008	Ireland	European-Caucasian	Caucasian					68	60		neg	a*			a*		a*				x				b*				a*				x	5
Gomez-Sanchez CI	cc	2016	Spanish	European-Caucasian	Caucasian					289	338		neg	a*			a*		a*			a*					b*					x			x	5
Holmes J	cc-tdt	2000	UK	European-Caucasian	Caucasian					129	442	133	pos/pos	a*			a*		a*				x				b*					x			x	4
Mill J	cc-tdt	2001	UK	European-Caucasian	Caucasian					264	378	85	pos/pos	a*			a*		a*			a*					b*					x			x	5
Curran S	cc	2001	UK	European-Caucasian	Caucasian					133	91		pos	a*			a*		a*			a*					b*				a*				x	6
Payton A	cc	2001	UK	European-Caucasian	Caucasian					50	42		neg		x		a*		a*			a*						x			a*			x		4
Holmes J	tdt	2002	UK	European-Caucasian	Caucasian							51	pos	a*			a*		a*			a*					b*				a*				x	6
Paloyelis Y	cc	2010	UK (IMAGE)	European-Caucasian	Caucasian					36	31		neg	a*			a*				x		x				b*					x			x	3
Mill J	cc	2006	UK, New Zeland	European-Caucasian	Caucasian				Dunedin (new zealand)				pos	a*			a*		a*			a*					b*				a*				x	6
Faraone SV	tdt	1999	USA	European-Caucasian	--	--	--	--	--			27	pos	a*			a*		a*			a*				a*					a*				x	6
Comings DE	cc	1999	USA	European-Caucasian	white non Hispanic					52	368		pos			x	a*		a*			a*								x		x			x	3
Barr CL	tdt	2000	USA	European-Caucasian	--	--	--	--	--			82	pos	a*			a*		a*			a*					b*				a*				x	6
Lunetta KL	tdt	2000	USA	European-Caucasian	--	--	--	--	--			44	pos			x	a*		a*			a*						x			a*				x	4
McCracken JT	tdt	2000	USA	European-Caucasian	0.81							197	pos	a*			a*		a*			a*					b*				a*				x	6
Todd RD	tdt	2001	USA	European-Caucasian	--	--	--	--	--			201	neg	a*			a*		a*			a*					b*				a*				x	6
Maher BS	tdt	2002	USA	European-Caucasian	71.5%	27.7%	19.5%	0.041	3.5% Native American			33	neg		x		a*		a*				x					x				x			x	2
Smith KM	cc	2003	USA	European-Caucasian	0.94	0.01	0.05			158	81		neg	a*			a*		a*			a*					b*					x			x	5
Kustanovich V	tdt	2004	USA	European-Caucasian	0.79	0.04	0.02	0.02	0.13			293	pos	a*			a*		a*			a*					b*				a*				x	6
Gornick MC	cc-tdt	2007	USA	European-Caucasian	0.75	0.1	0.12	0.02	0.01	166	282	113	pos/pos	a*			a*		a*			a*					b*					x			x	5
Shaw P	cc	2007	USA	European-Caucasian	0.75	0.1	0.13	0	0.02	105	103		pos	a*			a*		a*			a*				a*	b*					x			x	6
Lee SS & Humphreys KL	cc	2014	USA	European-Caucasian	0.49	0.09	0.08	0.03	22% mixed, 10% other	119	110		neg	a*			a*		a*				x				b*		x			x			x	4
Rowe DC	cc	1998	USA, Atlanta	European-Caucasian	0.718	0.043	0.085			107	58		pos		x		a*		a*			a*						x				x			x	3
Swanson JM	tdt	1998	USA, California, Irvine	European-Caucasian	0.797	0.114	0.036	0.028	2% native american, 0,4% pacific island			52	pos	a*			a*		a*			a*					b*				a*				x	6
Grady DL	cc	2003	USA, California, Irvine	European-Caucasian	0.797	0.114	0.036	0.028	2% native american, 0,4% pacific island	132	1652		pos	a*			a*				x		x				b*					x			x	3
Sunohara GA	tdt	2000	USA, California, Irvine; Canada, Toronto	European-Caucasian	--	--	--	--	--			199	pos	a*			a*		a*			a*					b*				a*				x	6
Smalley SL	tdt	1998	USA, California, Los Angeles	European-Caucasian	0.8							133	pos	a*			a*		a*				x				b*					x			x	4
Bidwell LC	cc	2011	USA, Colorado	European-Caucasian	--	--	--	--	--	202	93		pos	a*			a*		a*			a*					b*				a*				x	6
Reiersen AM and Todorov AA	cc	2011	USA, Missouri	European-Caucasian	Caucasian					142	812		pos	a*			a*		a*			a*								x	a*				x	5
Frank Y	cc	2004	USA, New York	European-Caucasian	--	--	--	--	--	81	24		neg	a*			a*		a*			a*					b*					x			x	5
Castellanos FX	cc	1998	USA, Washington	European-Caucasian	white non Hispanic					82	112		neg	a*			a*		a*			a*					b*					x			x	5
Shahin O	cc	2015	Egypt	Middle Eastern					Egyptian	29	31		pos	a*			a*		a*			a*								x		x			x	4
ElBaz Mohamed F	cc	2017	Egypt	Middle Eastern					Egyptian	50	50		pos	a*			a*			b		a*								x		x			x	4
Tabatabaei SM	cc	2017	Iran	Middle Eastern	Caucasian				Turkish	130	130		pos	a*			a*			x		a*					b*					x			x	4
Eisenberg J	tdt	2000	Israel	Middle Eastern					Ashkenazi-non Ashkenazy			46	neg	a*			a*		a*			a*	x				b*					x			x	5
Kotler M	cc	2000	Israel	Middle Eastern					Ashkenazi-non Ashkenazy	49	49		pos	a*			a*		a*			a*					b*				a*				x	6
Manor I	cc-tdt	2002	Israel	Middle Eastern					Ashkenazi-non Ashkenazy	360	1908	178	trend/pos	a*			a*		a*			a*						x			a*				x	5
Tahir E	tdt	2000	Turkey	Middle Eastern					Turkish			26	pos	a*			a*		a*			a*					b*				a*				x	6
Guney E	cc	2013	Turkey	Middle Eastern					Turkish	50	50		neg	a*			a*		a*			a*								x		x			x	4
Ercan ES	cc	2015	Turkey	Middle Eastern					Turkish	201	100		neg	a*			a*		a*			a*					b*				a*				x	6
Akay AP	cc	2018	Turkey	Middle Eastern					Turkish	20	50		neg	a*			a*		a*			a*					b*				a*				x	6
Roman T	cc-tdt	2001	Brazil	South American	Caucasian				African or Native American admixture	132	200	77	pos/pos	a*			a*		a*			a*	x				b*				a*				x	6
Tovo-Rodrigues L	cc	2012	Brazil	South American	Caucasian				African or Native American admixture	66	37		neg	a*			a*				x		x				b*					x			x	3
Tovo-Rodrigues L	cc	2013	Brazil	South American	Caucasian				African or Native American admixture	339	2926		neg	a*			a*		a*				x					x			a*				x	4
Carrasco X	cc	2004	Chile	South American	0.7				30% Amerindian	26	25		pos	a*			a*				x		x							x		x			x	2
Carrasco X	cc	2006	Chile	South American	0.7				30% Amerindian	26	25		pos	a*			a*		a*			a*					b*					x			x	5
Henriquez-Henriquez M	cc	2012	Chile	South American	0.7				30% Amerindian	20	20		neg	a*			a*		a*			a*						x			a*				x	5
Arcos-Burgos M	cc-tdt	2004	Colombia	South American					Paisa Antioquia comunity genetic isolate	99	94	56	neg/neg	a*			a*		a*			a*					b*				a*				x	6
Fonseca DJ	tdt	2015	Colombia	South American	--	--	--	--	--			86	neg	a*			a*		a*			a*	x				b*				a*				x	6
Martinez-Levy G	cc	2009	Mexico	South American	--	--	--	--	--	105	84		neg	a*			a*		a*			a*					b*					x			x	5
